# Supplementary material for: Spatial modeling of vaccine deserts as barriers to controlling SARS-CoV-2
Source: Commun Med (Lond). 2022 Nov 10;2:141. doi: 10.1038/s43856-022-00183-8 (PMC9649755; doi:10.1038/s43856-022-00183-8)
Supplement: Supplementary file 4 — Supplementary Data 1 [file 43856_2022_183_MOESM4_ESM.xlsx]

## Sheet: Sheet1
Spatial Regression on Accessibility to COVID-19 Vaccine Score (A_i) for each US Census Tract
	Model 1: Urbanicity			Model 2: Percent Black			Model 3: Percent Hispanic			Model 4: Age			Model 5: Medical Burden‡			Model 6: COVID-19 Burden‡			Model 7: Multivariate Model
	Coefficient	Direct†		Coefficient	Direct†		Coefficient	Direct†		Coefficient	Direct†		Coefficient	Direct†		Coefficient	Direct†		Coefficient	Direct†
Log of Population Density	0.012***	0.018 [0.016,0.019]		0.013***	0.018 [0.017,0.020]		0.013***	0.019 [0.018,0.020]		0.013***	0.016 [0.015,0.018]		0.012***	0.018 [0.017,0.019]		0.012***	0.018 [0.017,0.019]		0.013***	0.019 [0.018,0.020]
Rural-Urban Commuting Code
Metropolitan Core	REF	REF		REF	REF		REF	REF		REF	REF		REF	REF		REF	REF		REF	REF
Micropolitan/Town Core	0.070***	0.102 [0.095,0.109]		0.069***	0.100 [0.094,0.107]		0.070***	0.101 [0.095,0.110]		0.069***	0.100 [0.094,0.107]		0.070***	0.101 [0.095,0.108]		0.072***	0.104 [0.098,0.110]		0.066***	0.095 [0.089,0.102]
Metropolitan Commuting Area	-0.017***	-0.024 [-0.033,-0.017]		-0.018***	-0.027 [-0.033,-0.019]		-0.017***	-0.025 [-0.032,-0.019]		-0.018***	-0.025 [-0.032,-0.019]		-0.017***	-0.025 [-0.032,-0.018]		-0.016***	-0.023 [-0.030,-0.017]		-0.020***	-0.028 [-0.036,-0.021]
Micropolitan/Town Commuting Area	-0.040***	-0.057 [-0.067,-0.048]		-0.041***	-0.059 [-0.069,-0.050]		-0.040***	-0.058 [-0.067,-0.049]		-0.040***	-0.059 [-0.068,-0.050]		-0.040***	-0.058 [-0.067,-0.048]		-0.038***	-0.055 [-0.064,-0.045]		-0.042***	-0.060 [-0.070,-0.051]
Rural	-0.015***	-0.022 [-0.035,-0.009]		-0.018***	-0.025 [-0.036,-0.015]		-0.014***	-0.021 [-0.032,-0.010]		-0.016***	-0.023 [-0.033,-0.013]		-0.015***	-0.021 [-0.032,-0.012]		-0.014***	-0.020 [-0.031,-0.011]		-0.017***	-0.025 [-0.035,-0.014]
Percent Black Race
Q1 (0% – 1.0%]				REF	REF														REF	REF
Q2 (1.1% – 4.4%]				-0.002*	-0.003 [-0.006,-0.001]														-0.003***	-0.005 [-0.007,-0.002]
Q3 (4.4% – 15.9%]				-0.009***	-0.014 [-0.017,-0.010]														-0.012***	-0.017 [-0.021,-0.013]
Q4 (15.9% – 100%]				-0.011***	-0.016 [-0.021,-0.012]														-0.017***	-0.024 [-0.029,-0.019]
Percent Hispanic Ethnicity
Q1 (0% – 2.8%]							REF	REF											REF	REF
Q2 (2.8% – 7.7%]							0.001***	0.002 [0.001,0.003]											0.001*	0.001 [0.001,0.002]
Q3 (7.7% – 21.1%]							-0.008***	-0.012 [-0.017,-0.007]											-0.009***	-0.012 [-0.017,-0.008]
Q4 (21.1% – 100%]							-0.010***	-0.015 [-0.019,-0.011]											-0.011***	-0.016 [-0.019,-0.011]
Median Age (years)										-0.001***	-0.001 [-0.001,-0.001]								-0.001***	-0.002 [-0.002,-0.001]
Medical Burden (%)													0.022**	0.031 [0.010,0.052]					0.058***	0.083 [0.041,0.126]
COVID-19 Burden (%)																-0.368***	-0.535 [-0.675,-0.381]		-0.343***	-0.497 [-0.641,-0.353]
Spatial Lag (ρ)	0.931***			0.930***			0.930***			0.931***			0.931***			0.930***			0.929***
N (Census Tract)	69930			69930			69930			69930			69930			69930			69930
AIC	-50666			-50715			-50664			-50659			-50619			-50721			-50938
*p < 0.05, **p < 0.01, ***p < 0.001
†Direct impact [95% simulation interval] can be interpreted similar to traditional OLS regression coefficient
‡Percent of survey respondents in each census tract who reported COVID-19 related pre-existing conditions (medical burden) or previous contact
with COVID-19 positive individual (COVID-19 burden).
