# Supplementary material for: Spatial modeling of vaccine deserts as barriers to controlling SARS-CoV-2
Source: Commun Med (Lond). 2022 Nov 10;2:141. doi: 10.1038/s43856-022-00183-8 (PMC9649755; doi:10.1038/s43856-022-00183-8)
Supplement: Supplementary file 5 — Supplementary Data 2 [file 43856_2022_183_MOESM5_ESM.xlsx]

## Sheet: Sheet1
Spatial Lag Regression on Accessibility to COVID-19 Vaccine Score for each US Census Tract using k-Nearest Neighbor (k=4) Inverse Distance Weight Matrix
	Model 1: Urbanicity			Model 2: Percent Black			Model 3: Percent Hispanic			Model 4: Age			Model 5: Medical Burden‡			Model 6: COVID-19 Burden‡			Model 7: Multivariate Model
	Coefficient	Direct†		Coefficient	Direct†		Coefficient	Direct†		Coefficient	Direct†		Coefficient	Direct†		Coefficient	Direct†		Coefficient	Direct†
Log of Population Density	0.027***	0.042 [0.040,0.043]		0.027***	0.042 [0.041,0.043]		0.027***	0.044 [0.043,0.046]		0.027***	0.041 [0.040,0.043]		0.028***	0.043 [0.042,0.044]		0.027***	0.042 [0.041,0.043]		0.029***	0.044 [0.043,0.046]
Rural-Urban Commuting Code
Metropolitan Core	REF	REF		REF	REF		REF	REF		REF	REF		REF	REF		REF	REF		REF	REF
Micropolitan/Town Core	0.048***	0.074 [0.068,0.081]		0.047***	0.073 [0.067,0.080]		0.048***	0.074 [0.067,0.080]		0.048***	0.074 [0.067,0.080]		0.047***	0.072 [0.066,0.079]		0.048***	0.077 [0.070,0.084]		0.046***	0.070 [0.064,0.077]
Metropolitan Commuting Area	-0.024***	-0.037 [-0.044,-0.030]		-0.024***	-0.037 [-0.044,-0.030]		-0.024***	-0.037 [-0.044,-0.031]		-0.024***	-0.037 [-0.044,-0.030]		-0.024***	-0.037 [-0.045,-0.030]		-0.024***	-0.035 [-0.042,-0.027]		-0.024***	-0.038 [-0.045,-0.031]
Micropolitan/Town Commuting Area	-0.064***	-0.098 [-0.110,-0.089]		-0.063***	-0.098 [-0.110,-0.088]		-0.064***	-0.099 [-0.110,-0.089]		-0.064***	-0.099 [-0.110,-0.089]		-0.064***	-0.099 [-0.111,-0.090]		-0.064***	-0.094 [-0.103,-0.084]		-0.063***	-0.097 [-0.110,-0.088]
Rural	-0.020***	-0.031 [-0.042,-0.020]		-0.020***	-0.031 [-0.042,-0.020]		-0.020***	-0.029 [-0.040,-0.019]		-0.020***	-0.032 [-0.042,-0.021]		-0.019***	-0.030 [-0.041,-0.018]		-0.020***	-0.028 [-0.039,-0.068]		-0.018***	-0.028 [-0.038,-0.017]
Percent Black Race
Q1 (0% – 1.0%]				REF	REF														REF	REF
Q2 (1.1% – 4.4%]				0.005*	0.007 [0.002,0.014]														0.005**	0.008 [0.002,0.014]
Q3 (4.4% – 15.9%]				-0.001*	-0.002 [-0.004,-0.001]														-0.002**	-0.002 [-0.006,-0.002]
Q4 (15.9% – 100%]				-0.002**	-0.004 [-0.006,-0.001]														-0.006***	-0.009 [-0.024,-0.005]
Percent Hispanic Ethnicity
Q1 (0% – 2.8%]							REF	REF											REF	REF
Q2 (2.8% – 7.7%]							-0.002	-0.004 [-0.012,-0.005]											-0.003***	-0.004 [-0.008,-0.005]
Q3 (7.7% – 21.1%]							-0.014***	-0.022 [-0.028,-0.015]											-0.014***	-0.022 [-0.027,-0.017]
Q4 (21.1% – 100%]							-0.021***	-0.032 [-0.039,-0.025]											-0.019***	-0.029 [-0.034,-0.023]
Median Age (years)										0.000***	0.000 [0.000,-0.000] ¶								-0.001***	-0.001 [-0.001,-0.001]
Medical Burden (%)													0.057***	0.089 [0.063,0.110]					0.063***	0.100 [0.066,0.128]
COVID-19 Burden (%)																-0.535***	-0.825 [-0.970,-0.683]		-0.442***	-0.683 [-0.881,-0.484]
Spatial Lag (ρ)	0.896***			0.897***			0.897***			0.898***			0.899***			0.897***			0.896***
N (Census Tract)	69930			69930			69930			69930			69930			69930			69930
AIC	-47804			-47729			-47895			-47752			-47808			-47923			-48158
*p < 0.05, **p < 0.01, ***p < 0.001
†Direct impact [95% simulation interval] can be interpreted similar to traditional OLS regression coefficient
‡Percent of survey respondents in each census tract who reported COVID-19 related pre-existing conditions (medical burden) or previous contact
with COVID-19 positive individual (COVID-19 burden).
¶-0.0002 (-0.0004,-0.0007) rounded to one less digit
